# Supplementary material for: Model-Based Analysis of SARS-CoV-2 Infections, Hospitalization and Outcome in Germany, the Federal States and Districts
Source: Viruses. 2022 Sep 24;14(10):2114. doi: 10.3390/v14102114 (PMC9607468; doi:10.3390/v14102114)
Supplement: Supplementary file 1 [file viruses-14-02114-s001.zip]

Archive with 5 entries (5 files):
- Figure S1.pdf
- Figure S2.pdf
- Model File S1.mod
- Model File S2.mod
- Tables S1-S4.pdf
